# Supplementary material for: Navigating a New Normal: A Qualitative Look at Long-Term Care Planning for Children with Intellectual Disabilities Post-COVID-19
Source: Healthcare (Basel). 2024 Dec 11;12(24):2512. doi: 10.3390/healthcare12242512 (PMC11728057; doi:10.3390/healthcare12242512)
Supplement: Supplementary file 1 [file healthcare-12-02512-s001.zip]

Archive with 1 entries (1 files):
- healthcare-3314607-supplementary.pdf
